# Supplementary material for: 3DμF - Interactive Design Environment for Continuous Flow Microfluidic Devices
Source: Sci Rep. 2019 Jun 24;9:9166. doi: 10.1038/s41598-019-45623-z (PMC6591506; doi:10.1038/s41598-019-45623-z)
Supplement: Supplementary file 2 — Primitives Effort Workbook [file 41598_2019_45623_MOESM2_ESM.xlsx]

## Sheet: CAD Tools
Type	Base Cost	Procedural Scaling Formula* (Text)	Value at X=8	Total Drawing Cost	#Parameters	Identifying Orthogonal Parameters	Setting Geometry Constraint	Setting Parameter Value	Total Constriant Cost	Nominal QDB
Mixer	6	n	8	48	4	20	16	4	40	0.454545
Rotary Mixer	15	1	1	15	5	20	20	5	45	0.75
Gradient Generator	6	n^2	64	384	5	40	20	5	65	0.144766
Valve	2	1	1	2	2	1	8	2	11	0.846154
Valve3D	3	1	1	3	5	10	20	5	35	0.921053
Transposer	25	1	1	25	5	20	20	5	45	0.642857
Mux	8	n^2	64	512	7	40	28	7	75	0.127768
Reaction Chamber	1	1	1	1	2	1	8	2	11	0.916667
Diamond Reaction Chamber	6	1	1	6	3	10	12	3	25	0.806452
Long Cell Trap	2	n	8	16	5	20	20	5	45	0.737705
Square Cell Trap	6	1	1	6	3	10	12	3	25	0.806452
Port	1	1	1	1	1	1	4	1	6	0.857143
Channel	1	1	1	1	1	1	4	1	6	0.857143
Tree	4	n^2	64	256	4	40	16	4	60	0.189873
Droplet Gen	8	1	8	64	6	10	24	6	40	0.384615
					Note: Procedural Scaling formula is 1 for non-procedurally generated components
					Procedural Value (X):	8
					Setting Cost	4
					Identification Costs
					Simple	1
					Nominal	10
					Composite	20
					Linear(n)	20
					Polynomial(n^2)	40

## Sheet: Procedural Primitives
Type	Base Cost	Procedural Scaling Formula* (Text)	Value at X=8	Value at X=16	Value at X= 32	Value at X=64	Total (@8)	Total(@16)	Total(@32)	Total(@64)	#Parameters	Identifying Orthogonal Parameters	Setting Geometry Constraint	Setting Parameter Value	Total Constriant Cost	Nominal QDB	Type	Base Cost	Total Drawing Cost	#Parameters	Identifying Orthogonal Parameters	Setting Geometry Constraint	Setting Parameter Value	Total Constriant Cost	Nominal QDB
Mixer	6	n	8	16	32	64	48	96	192	384	4	20	16	4	40	0.454545	Mixer	1	1	4	0	4	4	8	0.888889
Long Cell Trap	2	n	8	16	32	64	16	32	64	128	5	20	20	5	45	0.737705	Long Cell Trap	1	1	5	0	0	5	5	0.833333
Mux	8	n^2/2	32	128	512	2048	256	1024	4096	16384	7	40	28	7	75	0.226586	Mux	1	1	7	0	0	7	7	0.875
Tree	4	n^2/2	32	128	512	2048	128	512	2048	8192	4	40	16	4	60	0.319149	Tree	1	1	4	0	0	4	4	0.8
Gradient Generator	6	n^2	64	256	1024	4096	384	1536	6144	24576	5	40	20	5	65	0.144766	Gradient Generator	1	1	5	0	0	5	5	0.833333
																				Note: Procedural Scaling formula is 1 for non-procedurally generated components
											Note: Procedural Scaling formula is 1 for non-procedurally generated components
											Procedural Value (X):	8	16	32	64
																				Setting Cost	1
											Setting Cost	4								Identification Costs
											Identification Costs									Lookup and Understand	0
											Simple	1
											Nominal	10
											Composite	20
											Linear(n)	20
											Polynomial(n^2)	40

## Sheet: 3DuF
	Drawing Effort	Total Drawing Cost	Constriant Effort				Total Constriant Cost
Type	Base Cost	Total Drawing Cost	#Parameters	Identifying Orthogonal Parameters	Setting Geometry Constraint	Setting Parameter Value	Total Constriant Cost	Nominal QDB
Mixer	1	1	4	0	4	4	8	0.888889
Rotary Mixer	1	1	5	0	5	5	10	0.909091
Gradient Generator	1	1	5	0	5	5	10	0.909091
Valve	1	1	2	0	2	2	4	0.8
Valve3D	1	1	5	0	5	5	10	0.909091
Transposer	1	1	5	0	5	5	10	0.909091
Mux	1	1	7	0	7	7	14	0.933333
Reaction Chamber	1	1	2	0	2	2	4	0.8
Diamond Reaction Chamber	1	1	3	0	3	3	6	0.857143
Long Cell Trap	1	1	5	0	5	5	10	0.909091
Square Cell Trap	1	1	3	0	3	3	6	0.857143
Port	1	1	1	0	1	1	2	0.666667
Channel	1	1	1	0	1	1	2	0.666667
Tree	1	1	4	0	4	4	8	0.888889
DropletGen	1	1	6	0	6	6	12	0.923077
			Note: Procedural Scaling formula is 1 for non-procedurally generated components
			Setting Cost	1
			Identification Costs
			Lookup and Understand	0
